# Supplementary material for: Neem leaf glycoprotein prevents post-surgical sarcoma recurrence in Swiss mice by differentially regulating cytotoxic T and myeloid-derived suppressor cells
Source: PLoS One. 2017 Apr 17;12(4):e0175540. doi: 10.1371/journal.pone.0175540 (PMC5393573; doi:10.1371/journal.pone.0175540)
Supplement: S1 File — (XLS) [file pone.0175540.s001.xls]

## Sheet: RESULT
															n=9
			CD8+ T cells											CD8+ T cells	PS-PBS	PS-NLGP
					CD8+ T cells									D17	10.56	15.55
														D24	12.91	22.54
						PBS	NLGP							D31	16.8	29.63
					D17	7.8	14.63
					D24	11.57	18.82
					D31	19.95	24.62
	CD8CD69					CD8GrB				PBS-NLGP
													PBS	NLGP
												D-10	0	0											PBS-NLGP			PS-PBS	PS-NLGP
	PS-PBS	2.9										D-3	40.33	38.93													0	100	100
	PS-NLGP	5.98										D0	42.5	40													7	100	100
												D0	0	0													10	100	100
							PS-PBS	0.286				D7	0	0													14	100	100
							PS-NLGP	2.43				D14	34	0													20	100	100
												D21	69.67	0													20	80	100
												D28	146.17	0													24	80	100
												D35	162.5	0													24	60	100
												D42	242.33	0													28	60	100
												D49	269.83	0													32	60	100
												D56	315.5	0													40	60	100
																											40	40	100
																											40	0	100
																											60	0	100
			CD8 deplete NLGP																								60	0	100
																											80	0	100
												PS-CD8 deplete NLGP	PS-NLGP														80	0	80
				NLGP	CD8+ T depleted NLGP						0	100	100														90	0	80
			D(-10)	0	0						7	100	100														100	0	80
			D (-3)	34.83	36						10	100	100														100	0	80
			D0	36	37.5						14	100	100														120	0	80
			D0	0	0						20	100	100														120	0	80
			D7	0	0						20	80	100
			D14	0	0						24	80	100
			D21	0	52.33						24	60	80
			D28	0	90.67						28	60	80
			D35	0	139.67						28	0	80
			D42	0	187						32	0	80
			D49	0	250						60	0	80
											70	0	80
	TAM					DC2					80	0	80						MDSC
											90	0	80
										Treg
		TAM					DC2
		Pre Surgery	7.096				Pre Surgery	1.87													MDSCs
		Post Surgery	5.33				Post Surgery	0.82														Pre Surgery	46.87
																						Post surgery	16.84
											Treg
											Pre Surgery	11.84
											Post Surgery	7.28
								TAM
																TAM
																	PBS	NLGP	CD8 deplete NLGP
																D10	5.5	1.8	5.52
																D17	5.6	3.76	9.15
																D24	11.24	4.88	13.88
								DC2								DC2
																	PBS	NLGP	CD8 deplete NLGP
																D10	0.71	0.32	2.57
																D17	1.8	1.42	2.75
																D24	5.52	1.64	3
								Treg
																Treg
																	PBS	NLGP	CD8 deplete NLGP
																D10	1.08	0.67	7.8
																D17	7.09	2.03	8.7
																D24	14.34	2.46	10.7
								MDSC
																MDSCs
																	PBS	NLGP	CD8 deplete NLGP
																D10	28.73	12.33	15.52
																D17	30.92	10.67	37.86
																D24	38.52	7.81	44.3
			Suppressive molecules
								D17									Arg1	iNOS2	STAT3	IL10	TGFβ	MMP9	IDO
																D17 PBS	1.06	1.11	1.11	1.09	1.01	1.07	1.01
																D17 NLGP	1	1	1	1	1	1	1
																D17 CD8 deplete NLGP	1.19	1.22	1.38	1.68	1.214	1.22	1.22
							D24
																	Arg1	iNOS2	STAT3	IL10	TGFβ	MMP9	IDO
																D24 PBS	1.39	1.73	1.22	1.25	1	2.52	1.06
																D24 NLGP	1	1	1	1	0	0	1
																D24 CD8 deplete NLGP	1.23	1.76	1.66	1.25	1.06	1	1.07
			Traffickinh molecules
						D17
																TGFβ	MMP9	IL6	VEGF	CXCR4	CCL2
															D17 NLGP	1	1	1	1	1	1
															D17 CD8 deplete NLGP	1.05	1.21	1.03	1.12	1.05	1.06
																TGFβ	MMP9	IL6	VEGF	CXCR4	CCL2
															D24 NLGP	1	1	1	1	1	1
															D24 CD8 deplete NLGP	1.28	1.47	1.29	1.24	1.19	3.3
																D24
			S100A8-S100A9			D17
																			S100A8	S100A9
																		D24 PBS	1.63	1.15
																		D24 NLGP	1	1
																		D24 CD8 deplete NLGP	1.65	1.25
										S100A8	S100A9
									D17 PBS	1.13	1.13
									D17 NLGP	1	1
									D17 CD8 deplete NLGP	1.05	1.25
			AnnexinV-PI					AV-PI
															PBS	NLGP	NLGP CD8 deplete
															7.23	47.67	8.15
			Gr1-FasR
																PBS	NLGP	NLGP CD8+ T cell deplete
															D17	2.213	17.9	9.58
															D24	1.12	28.67	1.12
															D31	2.26	34.65	1.53
			CD8 FasL
														CD8-FasL
															PBS	NLGP
														D17	4.843	18.03
														D24	5.263	23.3
			Caspase 3- FACS
																	PBS	NLGP	CD8 deplete NLGP
																D17	1.78	2.88	0.52
																D24	1.83	7.026	0.88
			Western Densitometry
																NLGP	CD8 dep NLGP	PBS
															cFLIP	1	1.23	1.5
															Caspase3	1.4	1.04	1
															Caspase8	1.45	1.24	1
			PCR
																NT	NLGP	anti IFNγ+ NLGP
															cFLIP	2.1	1	1.9
															FasR	1	1.211	1.01
			Cytotoxicity
															CD8+ T	15.7
															CD8+ T + NLGP	31.39
															CD8+ T + BFA+ NLGP	16.8
															CD8+ T + CMA	29.57

## Sheet: Tumor volume
							Tumor volume
Post surgery Tumor Volume
NLGP/CD8 T depleted NLGP tumor volume
