# Supplementary material for: Neem leaf glycoprotein prevents post-surgical sarcoma recurrence in Swiss mice by differentially regulating cytotoxic T and myeloid-derived suppressor cells
Source: PLoS One. 2017 Apr 17;12(4):e0175540. doi: 10.1371/journal.pone.0175540 (PMC5393573; doi:10.1371/journal.pone.0175540)
Supplement: S2 File — Tumor growth curves of PBS vs NLGP and NLGP vs CD8+ T cell depleted + NLGP groups of mice in day dependent manner are given. (XLS) [file pone.0175540.s002.xls]

## Sheet: Tumor Volume
Post surgery Tumor Volume			PBS	NLGP
		D-10	0	0
		D-3	108.33	90.5
		D0	109	96.5
		D0	0	0
		D7	0	0
		D14	92.67	0
		D21	226	0
		D28	752	0
		D35	995	0
		D42	1760	0
		D49	2168	0
		D56	2438	0
			NLGP	CD8+ T cell depleted NLGP
		D-10	0	0
		D-3	97.3	103
		D0	98	114
		D0	0	0
		D7	0	0
		D14	0	0
		D21	0	164.5
		D28	0	296
		D35	0	728.3
		D42	0	1196
		D49	0	1880
